# Supplementary material for: Heparin Enriched-WPI Coating on Ti6Al4V Increases Hydrophilicity and Improves Proliferation and Differentiation of Human Bone Marrow Stromal Cells
Source: Int J Mol Sci. 2021 Dec 23;23(1):139. doi: 10.3390/ijms23010139 (PMC8745389; doi:10.3390/ijms23010139)
Supplement: Supplementary file 1 [file ijms-23-00139-s001.zip]

Archive with 1 entries (1 files):
- ijms-1477752-supplementary.pdf
